# Supplementary material for: Prevalence of Different Etiologies of Excessive Gingival Display: Identifying Diagnostic Patterns
Source: ScientificWorldJournal. 2026 Feb 26;2026:8869911. doi: 10.1155/tswj/8869911 (PMC12936854; doi:10.1155/tswj/8869911)
Supplement: Supplementary file 1 — Supporting Information 1 contains the raw data of the candidates involved in this study. [file TSWJ-2026-8869911-s001.xlsx]

## Sheet: Sheet1
Case number	Gingival display on maximum smile	Incisor exposure during rest	Lip length at rest	Lip length during smiling	Lip activity	Vertical Maxillary Excess	protrusion	Crown length	Crown Width	gingival hyperplasia	Keratinized gingiva	Incisal Attrition	Diagnosis	Age
CASE 1	4	5	16	13	3	no	no	7	7	no	7	no	8	33
CASE 2	5	3	20	15	5	no	no	9	8	no	7	no	1	38
Case 3	4	3	23	20	3	no	no	11	8	no	9	no	1	39
CASE 4	6	7	20	16	4	no	no	9	8	no	8	no	3	24
CASE 5	3	1	22	17	5	no	no	10	9	no	8	no	3	29
CASE 6	3	3	15	12	3	no	no	9	8	no	5	no	8	23
CASE 7	5	2	22	17	5	no	no	7	7	no	3	no	3	22
CASE 8	7	9	25	17	8	yes	no	13	9	no	7	no	10	20
CASE 9	3	0	18	15	3	no	no	8	8	no	5	yes	8	22
CASE 10	4	2	21	15	6	no	no	8	8	no	5	no	3	27
CASE 11	3	0	23	13	10	no	no	10	8	no	10	no	4	30
CASE 12	5	0	18	15	3	no	no	9	9	no	4	no	8	27
CASE 13	5	3	21	16	5	no	no	10	9	no	5	no	3	22
CASE 14	4	0	20	17	3	no	no	7	7	no	6	no	3	39
CASE 15	4	2	20	16	4	no	no	7	7	no	7	yes	5	37
CASE 16	5	3	19	17	2	no	no	8	7	no	9	no	8	29
CASE 17	5	3	17	13	4	no	no	7	7	no	5	no	8	24
CASE 18	4	4	23	19	4	no	no	9	8	no	10	no	3	28
CASE 19	3	2	21	16	5	no	no	9	8	no	7	no	3	25
CASE 20	3.5	3.5	20	16	4	no	no	9	7	no	7	no	1	39
CASE 21	3.5	3	21	16	5	no	no	8	8	no	3	no	3	21
CASE 22	3	2	17	14	3	no	no	8	8	no	4	no	8	23
CASE 23	3	2	21	12	9	no	no	11	9	no	3	no	4	28
CASE 24	3	2	17	15	2	no	no	8	8	no	7	no	8	20
CASE 25	3	3	19	13	6	no	no	10	8	no	4	no	11	22
CASE 26	5	6	18	13	5	no	no	9	9	no	10	no	8	19
CASE 27	3	0	19	17	2	no	no	8	7	no	7	no	8	39
CASE 28	7	2	20	15	5	yes	no	7	7	no	7	no	9	23
CASE 29	5	0	23	17	6	no	no	8	8	no	10	no	3	26
CASE 30	5	3	20	18	2	yes	no	11	9	no	7	no	1	26
CASE 31	7	6	19	14	5	no	no	9	9	no	6	no	14	22
CASE 32	3	0	23	17	6	no	no	8	8	yes	6	no	6	19
CASE 33	4	3	21	15	6	no	no	9	8	no	6	no	3	35
CASE 34	3	0	23	17	6	no	no	8	9	yes	7	no	6	20
CASE 35	5	4	24	15	9	no	no	9	8	no	4	yes	12	24
CASE 36	4	1	18	15	3	no	no	6	8	no	6	yes	15	19
CASE 37	5	2	22	16	6	yes	no	9	8	yes	9	no	16	24
CASE 38	4	0	21	16	5	no	no	8	8	no	5	no	3	23
CASE 39	3	3	20	15.5	4.5	no	no	10	10	no	4	no	3	22
CASE 40	4	2	19	15	4	no	no	8	7	no	5	no	11	34
CASE 41	3	1	21	13	8	no	no	9.5	8	no	4	no	4	30
CASE 42	3	0	23	15	8	no	no	10	8	no	4	no	4	29
CASE 43	3	4	19	14	5	no	no	8	8	no	5	no	8	25
CASE 44	4	4	21	16	5	yes	no	10	8	no	5	no	1	36
CASE 45	3	3	19.5	13	6.5	no	no	8	8	no	4	no	8	20
CASE 46	4	4	21	12	9	yes	no	9.5	8	no	4	no	10	20
CASE 47	3	3	20	13	7	no	no	8.5	8.5	no	5	no	8	18
CASE 48	5	2	21	15	6	yes	no	8	8	no	7	yes	9	40
CASE 49	3	0	21	14.5	6.5	no	no	7	8	no	5	no	3	27
CASE 50	4	3	19	14	5	no	no	8	8	no	5	no	8	25
CASE 51	4	2	21	17	4	no	no	9	10	no	6	no	3	22
CASE 52	7	4	21	16	5	yes	no	7	7	no	11	no	9	40
CASE 53	4	4	21	16	5	no	no	6	8	no	6	yes	5	39
CASE 54	2	5	19	17	2	no	no	7	8	no	4	no	8	19
CASE 55	3	0	21	15	6	no	no	7	7	no	6	no	3	32
CASE 56	3	1	21	16	5	no	no	8	8	no	4	no	3	35
CASE 57	5	2	21	14	7	yes	no	7	7	no	9	no	1	32
CASE 58	3	3	21	15	6	no	no	7	8	no	7	no	3	23
CASE 59	3	1	21	17	4	no	no	8	9	no	5	no	3	34
CASE 60	4	3	21	17	4	no	no	7	8	no	4	yes	5	39
CASE 61	3	3	21	15	6	yes	no	11	9	no	7	no	1	37
CASE 62	3	2	21	15	6	no	no	8	8	no	5	yes	5	26
CASE 63	3	1	20.5	15	5.5	no	no	8	8	no	5	no	3	25
CASE 64	3	0	21	16	5	no	no	7	8	no	5	yes	5	37
CASE 65	6	3	21	17	4	yes	no	8	8	no	8	no	9	24
CASE 66	3	1	21	16	5	no	no	8	8	no	5	no	3	28
CASE 67	4	3	21	15	6	yes	no	8	8	no	7	no	9	33
CASE 68	3	2	21	16	5	no	no	10	8	yes	5	no	6	20
CASE 69	6	4	21	15	6	yes	no	9	8	no	8	no	9	21
CASE 70	3	7	19.5	16	3.5	no	no	11	9	no	4	no	2	25
CASE 71	5	3	21	13	8	no	no	8	8	no	5	no	13	22
CASE 72	5	2	21	15	6	yes	no	8	8	no	8	yes	9	32
CASE 73	5	3	21	16	5	yes	no	8	8	no	7	no	9	27
CASE 74	3	2	21	17	4	no	no	8	8	no	4	no	8	19
CASE 75	4	3	19.5	16	3.5	no	no	7	7	no	6	no	8	24
CASE 76	4	3	21	17	4	yes	no	9	7	no	7	no	1	34
CASE 77	3	2	21	15	6	no	no	8	8	no	6	no	3	28
CASE 78	5	0	21	16	5	no	no	8	6	no	7	no	3	21
CASE 79	3	3	19	16	3	no	no	9	8	no	5	no	8	23
CASE 80	3	2	21	15	6	no	no	7	9	no	6	yes	3	21
CASE 81	3	1	21	16	5	no	no	8	9	no	7	no	3	31
CASE 82	6	3	21	16	5	yes	no	7	7	no	8	no	9	20
CASE 83	5	4	17	13	4	no	yes	7	8	yes	6	no	19	25
CASE 84	4	0	21	16	5	no	no	7	8	no	6	yes	9	38
CASE 85	4	2	19	16	3	no	no	9	7	yes	5	no	11	20
CASE 86	3	1	21	16	5	no	no	7	7	no	4	no	3	26
CASE 87	3	2	22	17	5	no	no	8	9	no	5	no	3	30
CASE 88	6	3	21	15	6	yes	no	10	8	no	8	no	1	22
CASE 89	5	4	20	11	9	no	no	9	9	no	6	no	4	26
CASE 90	3	4	21	14	7	no	no	9	8	no	5	no	3	36
CASE 91	3	2	21	16	5	no	no	8	8	no	4	no	3
CASE 92	4	3	20	17	3	no	no	9	8	no	7	no	8	40
CASE 93	3	4	22	14	8	no	no	10	8	no	4	no	4	23
CASE 94	3	0	21	16	5	no	no	7	8	no	10	no	3	28
CASE 95	3	2	24	17	7	no	no	7	8	no	7	no	3	22
CASE 96	3	0	23	18	5	no	no	9	8	no	6	no	3	35
CASE 97	3	3	19.5	13	6.5	no	no	8.5	8	no	5	no	8	19
CASE 98	5	4	22	15	7	no	no	9	8	no	5	no	3	27
CASE 99	3	4	20	15	5	no	no	7	9	no	7	no	8	19
CASE 100	2	1	21	13	8	no	no	8.5	7	no	4	no	4	38
CASE 101	3	2	19	17	2	no	no	9	7	no	4	no	2	39
CASE 102	3	0	21	17	4	no	no	8	8.5	no	5	no	3	24
CASE 103	3	0	22	16	6	no	no	9	8	no	4	no	3	22
CASE 104	3	7	19	13	6	yes	yes	10.5	9	no	5	no	20	31
CASE 105	4	3	21	15	6	no	no	8	8	no	6	no	3	21
CASE 106	5	2	21	13	8	no	yes	9.5	8	no	7	no	21	26
CASE 107	2	1	21	16	5	no	no	8	8	no	5	no	3	29
CASE 108	4	2	21	12	9	yes	no	9.5	8	no	9	no	10	30
CASE 109	4	5	18	14	4	no	no	10	8	no	5	no	2	28
CASE 110	3	1	21	17	4	no	no	9	9	yes	4	no	6	21
CASE 111	3	2	21	15	6	no	no	8	7	no	4	no	3	36
CASE 112	5	7	22	18	4	yes	no	8	7	no	9	no	9	25
CASE 113	3	2	22	17	5	no	no	8	9	no	5	no	6	23
CASE 114	4	3	21	17	4	no	no	9.5	8	no	7	no	1	27
CASE 115	5	3	21	17	4	yes	no	10	8	no	7	no	1	28
CASE 116	3	1	21	15	6	yes	no	9	9	no	5	no	1	39
CASE 117	3	3	21	18	3	no	no	8	8	no	4	no	6	25
CASE 118	3	2	21	17	4	no	yes	10	9	no	7	no	22	27
CASE 119	3	1	20	15	5	no	no	8	8	no	4	no	10	37
CASE 120	3	2	20	11	9	no	no	8	7	no	4	no	13	31
CASE 121	4	0	21	18	3	no	no	8	8	no	6	no	3	39
CASE 122	4	0	21	17	4	no	no	8	8	no	5	no	3	29
CASE 123	5	3	18	13	5	no	no	9	8	no	7	no	8	25
CASE 124	6	3	23	15	8	yes	no	7	7	no	8	no	23	27
CASE 125	3	5	18	15	3	no	no	9	8	no	7	no	8	25
CASE 126	3	3	21	15	6	no	no	10	8	no	3	no	1	29
CASE 127	3	2	21	15	6	yes	no	8	8	no	6	no	9	29
CASE 128	3	3	22	17	5	yes	no	10	9	no	8	no	9	29
CASE 129	3	4	18	16	2	no	no	9	8	yes	5	no	11	22
CASE 130	3	3	22	18	4	no	no	8	8	no	5	no	3	23
CASE 131	5	5	16	12	4	no	no	9	7	no	8	no	2	22
CASE 132	3	2	21	15	6	yes	no	8	8	no	5	no	9	39
CASE 133	3	2	19	13	6	no	no	9	8	no	4	no	8	23
CASE 134	3	2	21	13	8	no	no	9	10	no	4	no	4	24
CASE 135	3	2	20	11	9	no	no	10	8	no	5	no	4	36
CASE 136	3	0	23	15	8	no	no	7	8	no	5	no	13	38
CASE 137	3	3	19	15	4	no	no	8	8	no	4	no	8	23
CASE 138	3	3	22	14	8	no	no	10	8	no	4	no	4	24
CASE 139	4	1	21	16	5	no	no	7	7	no	7	no	3	24
CASE 140	3	4	22	14	8	yes	no	10	7	no	5	no	10	25
CASE 141	3	2	21	15	6	no	no	9	8	no	5	no	3	25
CASE 142	5	3	22	13	9	yes	no	10	8	no	7	no	10	32
CASE 143	6	4	21	15	6	no	no	8	8	no	8	no	9	26
CASE 144	3	0	20	14	6	no	no	8	7	no	4	no	3	24
CASE 145	6	4	19	17	2	no	no	8	8	yes	9	no	11	25
CASE 146	3	2	21	15	6	no	no	8	8	no	6	no	3	22
CASE 147	7	4	20	13	7	yes	no	7	7	no	9	no	9	35
CASE 148	4	4	21	13	8	no	no	6	7	no	6	no	13	29
CASE 149	4	2	21	15	6	yes	no	8	8	no	6	yes	24	32
CASE 150	4	3	19	13	6	no	no	7	7	no	7	no	8	35
CASE 151	3	4	21	15	6	yes	no	9	7	yes	5	no	16	23
CASE 152	5	1	21	16	5	yes	no	9	9	no	7	no	9	21
CASE 153	3	2	19.5	15	4.5	no	no	8	9	no	5	yes	8	33
CASE 154	7	5	19	12	7	yes	no	9	9	no	9	no	14	19
CASE 155	3	3	21	14	7	yes	no	9	8	no	6	no	1	37
CASE 156	3	5	19.5	15	4.5	yes	no	9	7	no	5	no	17	19
CASE 157	4	1	21	16	5	no	no	8	7	no	6	no	3	34
CASE 158	3	3	21	15	6	no	no	7	6	yes	4	no	18	29
CASE 159	4	2	21	17	4	no	no	10	9	no	6	no	3	29
CASE 160	3	3	19.5	15.5	4	no	no	9.5	8	yes	4	no	11	36

## Sheet: Sheet2
alone or combined	APE	SUL	VME	HUL	Incisorovereruption	GE	protrusion	total
alone	47	4	14	10	8	6	0	89
Combined	52	37	29	11	3	10	5	71
